# Supplementary material for: Ziziphus mauritiana Lam. Bark and Leaves: Extraction, Phytochemical Composition, In Vitro Bioassays and In Silico Studies
Source: Plants (Basel). 2024 Aug 8;13(16):2195. doi: 10.3390/plants13162195 (PMC11360678; doi:10.3390/plants13162195)
Supplement: Supplementary file 1 [file plants-13-02195-s001.zip]

Archive with 1 entries (1 files):
- plants-3142537-supplementary.pdf
